# Supplementary material for: Evaluation of cell death-inducing activity of Monilinia spp. effectors in several plants using a modified TRV expression system
Source: Front Plant Sci. 2024 Aug 16;15:1428613. doi: 10.3389/fpls.2024.1428613 (PMC11362074; doi:10.3389/fpls.2024.1428613)
Supplement: Supplementary file 4 [file Table1.xlsx]

## Sheet: S1. Table
	Supplementary Table 1. Bidirectional best blast hits between predicted effector genes of Monilinia species. ML (Monilinia laxa); MG (Monilinia fructigena).
	M. fructicola blast to M. laxa			M. fructicola blast to M. fructigena			M. laxa blast to M. fructigena
	candidate_effector	Homologous ML		candidate_effector	Homologous MG		candidate effector	Homologous MG
	MFRU_001g01030.1	Monilinia_031870		MFRU_001g03900.1	g4149		Monilinia_060080	g2121
	MFRU_001g03900.1	Monilinia_053070		MFRU_001g04320.1	g1576		Monilinia_020850	g9564
	MFRU_001g04320.1	Monilinia_070750		MFRU_001g05460.1	g205		Monilinia_013380	g6703
	MFRU_001g05460.1	Monilinia_021570		MFRU_002g00070.1	g7743		Monilinia_012330	g5957
	MFRU_002g00070.1	Monilinia_066130		MFRU_002g01130.1	g3574		Monilinia_086140	g9524
	MFRU_002g00760.1	Monilinia_033990		MFRU_002g02190.1	g3660		Monilinia_024240	g6973
	MFRU_002g00770.1	Monilinia_033980		MFRU_002g03250.1	g3047		Monilinia_064810	g1289
	MFRU_002g01130.1	Monilinia_036640		MFRU_002g05260.1	g5377		Monilinia_016550	g1541
	MFRU_002g02190.1	Monilinia_007930		MFRU_003g02920.1	g1596		Monilinia_037010	g4977
	MFRU_002g03250.1	Monilinia_035900		MFRU_003g04130.1	g1508		Monilinia_012270	g5961
	MFRU_002g05260.1	Monilinia_093480		MFRU_003g04810.1	g1049		Monilinia_061770	g3378
	MFRU_003g02920.1	Monilinia_048470		MFRU_003g05140.1	g94		Monilinia_071600	g8696
	MFRU_003g03730.1	Monilinia_035590		MFRU_004g00620.1	g1907		Monilinia_064800	g1290
	MFRU_003g04130.1	Monilinia_043940		MFRU_004g02090.1	g4487		Monilinia_068580	g3676
	MFRU_003g04810.1	Monilinia_075310		MFRU_004g02710.1	g1289		Monilinia_048200	g8813
	MFRU_003g05140.1	Monilinia_024950		MFRU_004g02720.1	g1290		Monilinia_045370	g5876
	MFRU_004g00620.1	Monilinia_063060		MFRU_005g00270.1	g3878		Monilinia_060090	g2122
	MFRU_004g01490.1	Monilinia_008300		MFRU_005g00450.1	g6507		Monilinia_092930	g5617
	MFRU_004g02090.1	Monilinia_028260		MFRU_005g00910.1	g6968		Monilinia_031990	g7686
	MFRU_004g02710.1	Monilinia_064810		MFRU_005g02750.1	g6019		Monilinia_056320	g9341
	MFRU_004g02720.1	Monilinia_064800		MFRU_005g03520.1	g1134		Monilinia_066130	g7743
	MFRU_005g00270.1	Monilinia_040520		MFRU_006g00620.1	g2121		Monilinia_044550	g9301
	MFRU_005g00450.1	Monilinia_040350		MFRU_006g03140.1	g5876		Monilinia_012000	g3324
	MFRU_005g00910.1	Monilinia_024190		MFRU_008g03050.1	g4495		Monilinia_075580	g4961
	MFRU_005g02750.1	Monilinia_037990		MFRU_008g03430.1	g6370		Monilinia_082590	g7306
	MFRU_005g03520.1	Monilinia_075850		MFRU_009g00790.1	g9524		Monilinia_089720	g8149
	MFRU_006g00620.1	Monilinia_060080		MFRU_009g01500.1	g4904		Monilinia_040520	g3878
	MFRU_006g03140.1	Monilinia_045370		MFRU_010g02580.1	g5946		Monilinia_043940	g1508
	MFRU_008g03050.1	Monilinia_000510		MFRU_011g00160.1	g1874		Monilinia_070750	g1576
	MFRU_008g03430.1	Monilinia_059180		MFRU_012g00160.1	g6557		Monilinia_058360	g6399
	MFRU_009g00790.1	Monilinia_086140		MFRU_012g00980.1	g1698		Monilinia_094030	g6557
	MFRU_009g01500.1	Monilinia_082990		MFRU_012g01440.1	g1248		Monilinia_040350	g6507
	MFRU_010g02580.1	Monilinia_060470		MFRU_012g01930.1	g8813		Monilinia_018110	g1698
	MFRU_011g00160.1	Monilinia_008530		MFRU_013g01760.1	g4281		Monilinia_075310	g1049
	MFRU_012g00160.1	Monilinia_094030		MFRU_014g01140.1	g5617		Monilinia_072050	g9017
	MFRU_012g00980.1	Monilinia_018110		MFRU_014g02060.1	g6703		Monilinia_089260	g9283
	MFRU_012g01440.1	Monilinia_050930		MFRU_015g00210.1	g5899		Monilinia_030790	g971
	MFRU_012g01930.1	Monilinia_048200		MFRU_015g00570.1	g4977		Monilinia_068590	g3677
	MFRU_013g01760.1	Monilinia_077480		MFRU_015g01530.1	g1939		Monilinia_053070	g4149
	MFRU_014g01140.1	Monilinia_092930		MFRU_018g01470.1	g5286		Monilinia_055760	g2108
	MFRU_014g02060.1	Monilinia_013380		MFRU_020g00220.1	g6399		Monilinia_048470	g1596
	MFRU_015g00210.1	Monilinia_079320		MFRU_027g00340.1	g5226		Monilinia_063060	g1907
	MFRU_015g00570.1	Monilinia_037010		MFRU_028g01250.1	g2583		Monilinia_050930	g1248
	MFRU_017g01630.1	Monilinia_007380		MFRU_029g00520.1	g6164		Monilinia_031870	g569
	MFRU_018g01470.1	Monilinia_010100		MFRU_030g00060.1	g6923		Monilinia_091950	g625
	MFRU_020g00220.1	Monilinia_058360		MFRU_030g00190.1	g8181		Monilinia_000510	g4495
	MFRU_020g00300.1	Monilinia_070380		MFRU_030g00580.1	g3324		Monilinia_024950	g94
	MFRU_022g00070.1	Monilinia_037320		MFRU_031g00390.1	g6405		Monilinia_069490	g8701
	MFRU_027g00340.1	Monilinia_089850		MFRU_031g01070.1	g3349		Monilinia_095040	g4998
	MFRU_028g01250.1	Monilinia_071600		MFRU_032g00910.1	g1116		Monilinia_037990	g6019
	MFRU_029g00520.1	Monilinia_057450		MFRU_034g00500.1	g8701		Monilinia_031980	g7687
	MFRU_030g00190.1	Monilinia_063010		MFRU_035g00290.1	g4961		Monilinia_008300	g9549
	MFRU_030g00580.1	Monilinia_012000		MFRU_036g00100.1	g1164		Monilinia_012260	g5962
	MFRU_031g01070.1	Monilinia_038310		MFRU_036g00390.1	g625		Monilinia_015880	g6470
	MFRU_032g00910.1	Monilinia_046680		MFRU_043g00380.1	g7272		Monilinia_025050	g8696
	MFRU_034g00500.1	Monilinia_069490		MFRU_048g00300.1	g2386		Monilinia_091220	g6156
	MFRU_034g00870.1	Monilinia_017250		MFRU_048g00370.1	g971		Monilinia_021690	g1939
	MFRU_035g00290.1	Monilinia_075580		MFRU_061g00410.1	g2108		Monilinia_063530	g3198
	MFRU_036g00100.1	Monilinia_011780		MFRU_062g00230.1	g4927		Monilinia_011600	g4927
	MFRU_036g00390.1	Monilinia_091950		MFRU_063g00350.1	g5857		Monilinia_011780	g1164
	MFRU_038g00480.1	Monilinia_015710		MFRU_064g00410.1	g4995
	MFRU_048g00300.1	Monilinia_030720		MFRU_077g00120.1	g5961
	MFRU_048g00370.1	Monilinia_030790		MFRU_077g00160.1	g5957
	MFRU_061g00410.1	Monilinia_055760		MFRU_037g00290.1	g7687
	MFRU_062g00230.1	Monilinia_011600		MFRU_077g00110.1	g5962
	MFRU_063g00350.1	Monilinia_003390		MFRU_001g01030.1	g569
	MFRU_064g00410.1	Monilinia_095070		MFRU_038g00670.1	g6470
	MFRU_077g00090.1	Monilinia_012240		MFRU_004g03920.1	g3378
	MFRU_077g00100.1	Monilinia_012250		MFRU_014g00050.5	g6156
	MFRU_077g00120.1	Monilinia_012270		MFRU_037g00300.1	g7686
	MFRU_077g00160.1	Monilinia_012330		MFRU_014g01280.1	g8658
	MFRU_047g00180.1	Monilinia_020850
	MFRU_005g00880.1	Monilinia_024240
	MFRU_072g00020.1	Monilinia_016550
	MFRU_004g03920.1	Monilinia_061770
	MFRU_006g00630.1	Monilinia_060090
	MFRU_037g00300.1	Monilinia_031990
	MFRU_040g00150.1	Monilinia_044550
	MFRU_032g00390.1	Monilinia_082590
	MFRU_001g00750.1	Monilinia_089720
	MFRU_036g00630.1	Monilinia_072050

## Sheet: S2. Table
	Supplementary Table 2. Oligonucleotides used.
	Name	Sequence
	BB.TRV2_PR1_MF002g05260_Fw	atttcctttaccattgacgtcagtgtcgttggtagcatttgagtttcgcaATGGGATTTGTTCTCTTTTCACAAT
	BB.TRV2_MF002g05260_Rv	cgtgagctcggtaccggatccTCAAACTACCAAGCATAGTCCTGAA
	BB.TRV2_PR1_MF030g00580_Fw	atttcctttaccattgacgtcagtgtcgttggtagcatttgagtttcgcaATGGGATTTGTTCTCTTTTCACAAT
	BB.TRV2_MF030g00580_Rv	cgtgagctcggtaccggatccCTAAGGGGTCTTTGCCTTCCAAGTG
	BB.TRV2_PR1_Fw	atttcctttaccattgacgtATGGGATTTGTTCTCTTTTCACAATTGCCTTC
	MF004g02090_PR1_Rv	ggttgggaaaGGCCCGGCAAGAGTGGGATATTAC
	PR1_MF004g02090_Fw	ttgccgggccTTTCCCAACCGAGCGGTG
	BB.TRV2_MF004g02090_Rv	gacgcgtgagctcggtaccggatccTCACTTCGCTCCTTCCAATG
	MF008g03430_PR1_Rv	agactggcaaGGCCCGGCAAGAGTGGGATATTAC
	PR1_MF008g03430_Fw	ttgccgggccTTGCCAGTCTCCAAGAGC
	BB.TRV2_MF008g03430_Rv	gacgcgtgagctcggtaccggatccCTATTCCTGGCCATAGCC
	MF010g02580_PR1_Rv	cgatggggaaGGCCCGGCAAGAGTGGGATATTAC
	PR1_MF010g02580_Fw	ttgccgggccTTCCCCATCGACTCTATATCAAATATC
	BB.TRV2_MF010g02580_Rv	gacgcgtgagctcggtaccggatccCTAAATGGCAACCCTCACG
	MF018g01470_PR1_Rv	taggaggctgGGCCCGGCAAGAGTGGGATATTAC
	PR1_MF018g01470_Fw	ttgccgggccCAGCCTCCTAGTTACGGTG
	BB.TRV2_MF018g01470_Rv	gacgcgtgagctcggtaccggatccTTAAGCGGTAGCTTGGGC
	MF027g00340_PR1_Rv	tcaaagggagGGCCCGGCAAGAGTGGGATATTAC
	PR1_MF027g00340_Fw	ttgccgggccCTCCCTTTGAACATCAACCTTG
	BB.TRV2_MF027g00340_Rv	gacgcgtgagctcggtaccggatccTTATTCCTCATCATCCGCACTTC
	MF030g00190_PR1_Rv	tggttgggagGGCCCGGCAAGAGTGGGATATTAC
	PR1_MF030g00190_Fw	ttgccgggccCTCCCAACCAATGGCGGC
	BB.TRV2_MF030g00190_Rv	gacgcgtgagctcggtaccggatccTTACAAAATGTTAAGAGGCAAAGAGAGCC
	BB.TRV2_Fw	taagtttggtggagcagctgCTAGTTCATCTGCACCGC
	PR1_TRV2_Rv	caaatcccatTGCGAAACTCAAATGCTAC
	TRV2_PR1_Fw	gagtttcgcaATGGGATTTGTTCTCTTTTCACAATTGCCTTCATTTC
	MF004g02710_PR1_Rv	tgtggagatcGGCCCGGCAAGAGTGGGA
	PR1_MF004g02710_Fw	ttgccgggccGATCTCCACACAAATGCC
	BB.TRV2_MF004g02710_Rv	ttcttcgggacatggaattcTTACAAAGTCAAAGCATTGG
	MF004g02720_PR1_Rv	gaatggtgacGGCCCGGCAAGAGTGGGA
	PR1_MF004g02720_Fw	ttgccgggccGTCACCATTCCCAGAAAC
	BB.TRV2_MF004g02720_Rv	ttcttcgggacatggaattcCTAATGGGTGTAGCCGTTTC
	MF014g02060_PR1_Rv	cgatgggagcGGCCCGGCAAGAGTGGGA
	PR1_MF014g02060_Fw	ttgccgggccGCTCCCATCGAGGAAGGC
	BB.TRV2_MF014g02060_Rv	ttcttcgggacatggaattcTTAGAGAGCAGCCTTTTGGAG
	MF048g00370_PR1_Rv	ggtcgcgggtGGCCCGGCAAGAGTGGGA
	PR1_MF048g00370_Fw	ttgccgggccACCCGCGACCTCGCCACC
	BB.TRV2_MF048g00370_Rv	ttcttcgggacatggaattcCTACTTGCAGTCACTGCGACCGTAAACAAAG
	MF004g00620_PR1_Rv	gggtggttgcGGCCCGGCAAGAGTGGGA
	PR1_MF004g00620_Fw	ttgccgggccGCAACCACCCCAGCAAATAAG
	BB.TRV2_MF004g00620_Rv	ttcttcgggacatggaattcTCACTTTCTATTTCGTCTCATCCTC
	MF005g00910_PR1_Rv	agtgaggtgaGGCCCGGCAAGAGTGGGA
	PR1_MF005g00910_Fw	ttgccgggccTCACCTCACTTACATCGTCGTG
	BB.TRV2_MF005g00910_Rv	ttcttcgggacatggaattcTCAGCCAGCCGCAACACA
	MF002g02190-PR1_Rv	agtagatgcaGGCCCGGCAAGAGTGGGATATTAC
	PR1-MF002g02190_Fw	ttgccgggccTGCATCTACTGCCAGTGC
	BB.TRV2-MF002g02190_Rv	gacgcgtgagctcggtaccggatccTTACTGGCTGTAGCATGGAG
	TRV2 sequencing_Fw	TGAAATTCAGAGGGTGGGTGATACC
	TRV2 sequencing_Rv	TTGAACCTAAAACTTCAGACACGGA

## Sheet: S3. Table
	Supplementary Table 3. Common effector genes shared among Monilinia fructicola, M. laxa, and M. fructigena
	M. fructicola	M. laxa	M. fructigena
	MFRU_001g00750.1	Monilinia_089720	g8149
	MFRU_001g01030.1	Monilinia_031870	g569
	MFRU_001g03900.1	Monilinia_053070	g4149
	MFRU_001g04320.1	Monilinia_070750	g1576
	MFRU_001g05460.1	Monilinia_021570	g205
	MFRU_002g00070.1	Monilinia_066130	g7743
	MFRU_002g01130.1	Monilinia_036640	g3574
	MFRU_002g02190.1	Monilinia_007930	g3660
	MFRU_002g03250.1	Monilinia_035900	g3047
	MFRU_002g05260.1	Monilinia_093480	g5377
	MFRU_003g02920.1	Monilinia_048470	g1596
	MFRU_003g04130.1	Monilinia_043940	g1508
	MFRU_003g04810.1	Monilinia_075310	g1049
	MFRU_003g05140.1	Monilinia_024950	g94
	MFRU_004g00620.1	Monilinia_063060	g1907
	MFRU_004g01490.1	Monilinia_008300	g9549
	MFRU_004g02090.1	Monilinia_028260	g4487
	MFRU_004g02710.1	Monilinia_064810	g1289
	MFRU_004g02720.1	Monilinia_064800	g1290
	MFRU_004g03920.1	Monilinia_061770	g3378
	MFRU_005g00270.1	Monilinia_040520	g3878
	MFRU_005g00450.1	Monilinia_040350	g6507
	MFRU_005g00880.1	Monilinia_024240	g6973
	MFRU_005g00910.1	Monilinia_024190	g6968
	MFRU_005g02750.1	Monilinia_037990	g6019
	MFRU_005g03520.1	Monilinia_075850	g1134
	MFRU_006g00620.1	Monilinia_060080	g2121
	MFRU_006g00630.1	Monilinia_060090	g2122
	MFRU_006g03140.1	Monilinia_045370	g5876
	MFRU_008g03050.1	Monilinia_000510	g4495
	MFRU_008g03430.1	Monilinia_059180	g6370
	MFRU_009g00790.1	Monilinia_086140	g9524
	MFRU_009g01500.1	Monilinia_082990	g4904
	MFRU_010g02580.1	Monilinia_060470	g5946
	MFRU_011g00160.1	Monilinia_008530	g1874
	MFRU_012g00160.1	Monilinia_094030	g6557
	MFRU_012g00980.1	Monilinia_018110	g1698
	MFRU_012g01440.1	Monilinia_050930	g1248
	MFRU_012g01930.1	Monilinia_048200	g8813
	MFRU_013g01760.1	Monilinia_077480	g4281
	MFRU_014g00050.5	Monilinia_091220	g6156
	MFRU_014g01140.1	Monilinia_092930	g5617
	MFRU_014g02060.1	Monilinia_013380	g6703
	MFRU_015g00210.1	Monilinia_079320	g5899
	MFRU_015g00570.1	Monilinia_037010	g4977
	MFRU_015g01530.1	Monilinia_021690	g1939
	MFRU_018g01470.1	Monilinia_010100	g5286
	MFRU_020g00220.1	Monilinia_058360	g6399
	MFRU_027g00340.1	Monilinia_089850	g5226
	MFRU_028g01250.1	Monilinia_071600	g8696
	MFRU_029g00520.1	Monilinia_057450	g6164
	MFRU_030g00190.1	Monilinia_063010	g8181
	MFRU_030g00580.1	Monilinia_012000	g3324
	MFRU_031g01070.1	Monilinia_038310	g3349
	MFRU_032g00390.1	Monilinia_082590	g7306
	MFRU_032g00910.1	Monilinia_046680	g1116
	MFRU_034g00500.1	Monilinia_069490	g8701
	MFRU_035g00290.1	Monilinia_075580	g4961
	MFRU_036g00100.1	Monilinia_011780	g1164
	MFRU_036g00390.1	Monilinia_091950	g625
	MFRU_036g00630.1	Monilinia_072050	g9017
	MFRU_037g00290.1	Monilinia_031980	g7687
	MFRU_037g00300.1	Monilinia_031990	g7686
	MFRU_038g00670.1	Monilinia_015880	g6470
	MFRU_040g00150.1	Monilinia_044550	g9301
	MFRU_047g00180.1	Monilinia_020850	g9564
	MFRU_048g00300.1	Monilinia_030720	g2386
	MFRU_048g00370.1	Monilinia_030790	g971
	MFRU_061g00410.1	Monilinia_055760	g2108
	MFRU_062g00230.1	Monilinia_011600	g4927
	MFRU_063g00350.1	Monilinia_003390	g5857
	MFRU_064g00410.1	Monilinia_095070	g4995
	MFRU_072g00020.1	Monilinia_016550	g1541
	MFRU_077g00110.1	Monilinia_012260	g5962
	MFRU_077g00120.1	Monilinia_012270	g5961
	MFRU_077g00160.1	Monilinia_012330	g5957

## Sheet: S4. Table
	Supplementary Table 4. List of effector genes from three Monilinia species used for Venn Diagram construction.
	M. fructicola	M. laxa	M. fructigena
	MFRU_001g00750.1	Monilinia_089720	g8149
	MFRU_001g01030.1	Monilinia_031870	g569
	MFRU_001g03900.1	Monilinia_053070	g4149
	MFRU_001g04320.1	Monilinia_070750	g1576
	MFRU_001g05460.1	Monilinia_021570	g205
	MFRU_002g00070.1	Monilinia_066130	g7743
	MFRU_002g00760.1	Monilinia_033990
	MFRU_002g00770.1	Monilinia_033980
	MFRU_002g01130.1	Monilinia_036640	g3574
	MFRU_002g02190.1	Monilinia_007930	g3660
	MFRU_002g03250.1	Monilinia_035900	g3047
	MFRU_002g05260.1	Monilinia_093480	g5377
	MFRU_003g02920.1	Monilinia_048470	g1596
	MFRU_003g03730.1	Monilinia_035590
	MFRU_003g04130.1	Monilinia_043940	g1508
	MFRU_003g04810.1	Monilinia_075310	g1049
	MFRU_003g05140.1	Monilinia_024950	g94
	MFRU_004g00620.1	Monilinia_063060	g1907
	MFRU_004g01490.1	Monilinia_008300	g9549
	MFRU_004g02090.1	Monilinia_028260	g4487
	MFRU_004g02710.1	Monilinia_064810	g1289
	MFRU_004g02720.1	Monilinia_064800	g1290
	MFRU_004g03920.1	Monilinia_061770	g3378
	MFRU_005g00270.1	Monilinia_040520	g3878
	MFRU_005g00450.1	Monilinia_040350	g6507
	MFRU_005g00880.1	Monilinia_024240	g6973
	MFRU_005g00910.1	Monilinia_024190	g6968
	MFRU_005g02750.1	Monilinia_037990	g6019
	MFRU_005g03520.1	Monilinia_075850	g1134
	MFRU_006g00620.1	Monilinia_060080	g2121
	MFRU_006g00630.1	Monilinia_060090	g2122
	MFRU_006g03140.1	Monilinia_045370	g5876
	MFRU_008g03050.1	Monilinia_000510	g4495
	MFRU_008g03430.1	Monilinia_059180	g6370
	MFRU_009g00790.1	Monilinia_086140	g9524
	MFRU_009g01500.1	Monilinia_082990	g4904
	MFRU_010g02580.1	Monilinia_060470	g5946
	MFRU_011g00160.1	Monilinia_008530	g1874
	MFRU_012g00160.1	Monilinia_094030	g6557
	MFRU_012g00980.1	Monilinia_018110	g1698
	MFRU_012g01440.1	Monilinia_050930	g1248
	MFRU_012g01930.1	Monilinia_048200	g8813
	MFRU_013g01760.1	Monilinia_077480	g4281
	MFRU_014g00050.5	Monilinia_091220	g6156
	MFRU_014g01140.1	Monilinia_092930	g5617
	MFRU_014g01280.1		g8658
	MFRU_014g02060.1	Monilinia_013380	g6703
	MFRU_015g00210.1	Monilinia_079320	g5899
	MFRU_015g00570.1	Monilinia_037010	g4977
	MFRU_015g01530.1	Monilinia_021690	g1939
	MFRU_017g01630.1	Monilinia_007380
	MFRU_018g01470.1	Monilinia_010100	g5286
	MFRU_020g00220.1	Monilinia_058360	g6399
	MFRU_020g00300.1	Monilinia_070380
	MFRU_022g00070.1	Monilinia_037320
	MFRU_027g00340.1	Monilinia_089850	g5226
	MFRU_028g01250.1	Monilinia_071600	g8696
	MFRU_029g00520.1	Monilinia_057450	g6164
	MFRU_030g00060.1		g6923
	MFRU_030g00190.1	Monilinia_063010	g8181
	MFRU_030g00580.1	Monilinia_012000	g3324
	MFRU_031g00390.1		g6405
	MFRU_031g01070.1	Monilinia_038310	g3349
	MFRU_032g00390.1	Monilinia_082590	g7306
	MFRU_032g00910.1	Monilinia_046680	g1116
	MFRU_034g00500.1	Monilinia_069490	g8701
	MFRU_034g00870.1	Monilinia_017250
	MFRU_035g00290.1	Monilinia_075580	g4961
	MFRU_036g00100.1	Monilinia_011780	g1164
	MFRU_036g00390.1	Monilinia_091950	g625
	MFRU_036g00630.1	Monilinia_072050	g9017
	MFRU_037g00290.1	Monilinia_031980	g7687
	MFRU_037g00300.1	Monilinia_031990	g7686
	MFRU_038g00480.1	Monilinia_015710
	MFRU_038g00670.1	Monilinia_015880	g6470
	MFRU_040g00150.1	Monilinia_044550	g9301
	MFRU_043g00380.1		g7272
	MFRU_047g00180.1	Monilinia_020850	g9564
	MFRU_048g00300.1	Monilinia_030720	g2386
	MFRU_048g00370.1	Monilinia_030790	g971
	MFRU_061g00410.1	Monilinia_055760	g2108
	MFRU_062g00230.1	Monilinia_011600	g4927
	MFRU_063g00350.1	Monilinia_003390	g5857
	MFRU_064g00410.1	Monilinia_095070	g4995
	MFRU_072g00020.1	Monilinia_016550	g1541
	MFRU_077g00090.1	Monilinia_012240
	MFRU_077g00100.1	Monilinia_012250
	MFRU_077g00110.1	Monilinia_012260	g5962
	MFRU_077g00120.1	Monilinia_012270	g5961
	MFRU_077g00160.1	Monilinia_012330	g5957
		Monilinia_068580	g3676
		Monilinia_056320	g9341
		Monilinia_089260	g9283
		Monilinia_095040	g4998
		Monilinia_063530	g3198
